# Supplementary material for: Gintonin Binds to Reduced LPA4 Receptor Subtype in Human Cortical Neurons in Alzheimer’s Disease Brains
Source: Biomolecules. 2025 Jan 26;15(2):179. doi: 10.3390/biom15020179 (PMC11853258; doi:10.3390/biom15020179)
Supplement: Supplementary file 1 [file biomolecules-15-00179-s001.zip]

Archive with 1 entries (1 files):
- biomolecules-3314944-supplementary.pdf
